# Supplementary material for: Antihypertensive Peptides from Ultrafiltration and Fermentation of the Ricotta Cheese Exhausted Whey: Design and Characterization of a Functional Ricotta Cheese
Source: Foods. 2021 Oct 25;10(11):2573. doi: 10.3390/foods10112573 (PMC8623162; doi:10.3390/foods10112573)
Supplement: Supplementary file 1 [file foods-10-02573-s001.zip]

Archive with 1 entries (1 files):
- foods-1428598-supplementary.pdf
